# Supplementary material for: Metabolite and Transcriptome Profiles of Proanthocyanidin Biosynthesis in the Development of Litchi Fruit
Source: Int J Mol Sci. 2022 Dec 28;24(1):532. doi: 10.3390/ijms24010532 (PMC9820520; doi:10.3390/ijms24010532)
Supplement: Supplementary file 1 [file ijms-24-00532-s001.zip]

Archive with 1 entries (1 files):
- ijms-2067386-supplementary.pdf
